# Supplementary material for: Epidemiology of neonatal disorders attributable to low birthweight-global burden of disease research, 1990–2021
Source: Front Pediatr. 2025 Jan 31;12:1461134. doi: 10.3389/fped.2024.1461134 (PMC11825829; doi:10.3389/fped.2024.1461134)
Supplement: Supplementary file 1 [file Table1.xlsx]

## Sheet: Sheet1
Supplementary Table S1 The characteristics and trends of ASMR and ASDR of neonatal diseases burden attributable to low birthweight in 204 countries from 1990 to 2021
Characteristics	ASMR(95% UI)			ASDR(95% UI)
	1990	2021	AAPCs	1990	2021	AAPCs
Afghanistan	42.32 (34.73 , 52.54)	20.85 (15.71 , 25.6)	-2.26 (-2.38 , -2.14)*	4027.83 (3333.32 , 4944.3)	2031.75 (1558.74 , 2465.06)	-2.2 (-2.32 , -2.09)*
Albania	15.41 (13.09 , 18.18)	8.93 (6.75 , 11.29)	-1.73 (-1.86 , -1.6)*	1503.92 (1291.61 , 1743.79)	875.7 (683.88 , 1096.15)	-1.7 (-1.82 , -1.59)*
Algeria	34.99 (30.02 , 40.96)	12.9 (9.4 , 16.72)	-3.17 (-3.36 , -2.97)*	3256.97 (2813.71 , 3793.63)	1249.27 (927.22 , 1582.48)	-3.04 (-3.23 , -2.85)*
American Samoa	9.01 (7.87 , 10.25)	6.1 (4.64 , 7.84)	-1.05 (-1.42 , -0.68)*	1020.08 (897.06 , 1157.9)	738.82 (588.59 , 909.15)	-0.87 (-1.16 , -0.58)*
Andorra	4.15 (3.4 , 5.08)	0.49 (0.27 , 0.72)	-6.47 (-8.03 , -4.89)*	467.8 (399.42 , 562.54)	134.76 (100.21 , 171.55)	-3.87 (-5.05 , -2.67)*
Angola	55.78 (46.36 , 65.29)	26.04 (21.5 , 30.9)	-2.44 (-2.49 , -2.39)*	5074.68 (4233.31 , 5914.35)	2434.85 (2026.96 , 2871.45)	-2.35 (-2.41 , -2.3)*
Antigua and Barbuda	10.84 (9.05 , 12.98)	6.91 (5.88 , 7.89)	-1.35 (-1.87 , -0.83)*	1147.52 (974.46 , 1347.37)	784.34 (689.25 , 886.97)	-1.14 (-1.58 , -0.7)*
Argentina	21.37 (20.31 , 22.48)	7.2 (5.55 , 9.21)	-3.44 (-3.65 , -3.23)*	2049.44 (1951.44 , 2160.5)	777.63 (632.28 , 953.32)	-3.11 (-3.72 , -2.49)*
Armenia	22.47 (19.59 , 25.6)	6.62 (5.41 , 8.17)	-3.82 (-4.52 , -3.11)*	2134.88 (1880.09 , 2424.26)	715.39 (600.69 , 850.56)	-3.42 (-4.06 , -2.79)*
Australia	6.09 (5.76 , 6.44)	2.17 (1.79 , 2.59)	-3.07 (-3.87 , -2.25)*	701.36 (645.78 , 763.7)	326.04 (276.16 , 384.97)	-2.29 (-2.89 , -1.69)*
Austria	5.79 (5.41 , 6.21)	2.23 (1.89 , 2.56)	-3.06 (-3.85 , -2.28)*	628.51 (573.31 , 683.64)	325.64 (275.01 , 379.97)	-2.12 (-2.68 , -1.56)*
Azerbaijan	22.27 (18.01 , 26.36)	17.99 (14.16 , 21.89)	-0.67 (-0.9 , -0.43)*	2123.36 (1745.03 , 2492.53)	1722.83 (1378.94 , 2081.46)	-0.66 (-0.88 , -0.43)*
Bahamas	15.73 (13.05 , 18.98)	6.84 (5.29 , 8.71)	-2.66 (-3.13 , -2.2)*	1605.01 (1356.88 , 1891.45)	791.29 (647.07 , 963.56)	-2.27 (-2.75 , -1.78)*
Bahrain	16.02 (14.39 , 18.18)	3.2 (2.65 , 3.8)	-5.12 (-5.8 , -4.44)*	1581.07 (1432.13 , 1781.32)	442.16 (374.68 , 518.27)	-4.07 (-4.56 , -3.59)*
Bangladesh	73.36 (65.01 , 85.21)	28.47 (21.49 , 36.58)	-3.05 (-3.27 , -2.84)*	7073.81 (6288.33 , 8162.71)	2952.21 (2299.2 , 3678.1)	-2.82 (-3.01 , -2.64)*
Barbados	15.92 (13.44 , 18.51)	10.03 (7.17 , 14.03)	-1.08 (-1.4 , -0.76)*	1601.11 (1359.52 , 1832.18)	1055.59 (793.99 , 1405.24)	-0.98 (-1.26 , -0.69)*
Belarus	10 (8.38 , 12.05)	1.86 (1.43 , 2.37)	-5.4 (-6.46 , -4.34)*	971.32 (825.18 , 1156.29)	229.41 (187.55 , 276.88)	-4.57 (-5.6 , -3.54)*
Belgium	5.66 (5.27 , 6.11)	2.4 (1.93 , 2.93)	-2.75 (-3.92 , -1.55)*	579.8 (537.67 , 627.1)	303.49 (253.99 , 354.84)	-2.06 (-2.9 , -1.2)*
Belize	28.54 (25.52 , 32.25)	12 (9.86 , 14.44)	-2.76 (-3.01 , -2.5)*	2730.08 (2452.61 , 3066.62)	1245.84 (1050.64 , 1475.67)	-2.5 (-2.73 , -2.27)*
Benin	59.19 (53.54 , 65.47)	41.19 (34.35 , 48.12)	-1.16 (-1.2 , -1.13)*	5400.03 (4880.18 , 5973.82)	3799.74 (3177.06 , 4415.37)	-1.13 (-1.16 , -1.09)*
Bermuda	7.09 (5.98 , 8.43)	1.91 (1.29 , 2.49)	-4.1 (-4.59 , -3.61)*	836.93 (722.57 , 981.65)	340.89 (261.99 , 427.04)	-2.83 (-3.14 , -2.53)*
Bhutan	60.3 (50.81 , 68.39)	22.16 (16.84 , 28.12)	-3.17 (-3.24 , -3.09)*	5710.02 (4870.57 , 6429.46)	2180.09 (1684.27 , 2727.56)	-3.05 (-3.12 , -2.98)*
Bolivia (Plurinational State of)	29.24 (24.49 , 35.9)	11.51 (9.11 , 14.27)	-2.96 (-3.07 , -2.85)*	2731.34 (2305.45 , 3328.2)	1120.51 (894.81 , 1373.05)	-2.82 (-2.92 , -2.72)*
Bosnia and Herzegovina	16.75 (14.15 , 19.32)	4.71 (3.74 , 5.8)	-3.99 (-4.88 , -3.08)*	1649.66 (1424.49 , 1892.81)	536.93 (441.66 , 639.43)	-3.52 (-4.29 , -2.75)*
Botswana	34.12 (28.84 , 40.03)	27.5 (20.86 , 35.7)	-0.7 (-0.85 , -0.56)*	3244.82 (2761.94 , 3784.72)	2656.73 (2060.69 , 3367.97)	-0.65 (-0.77 , -0.53)*
Brazil	31.52 (28.15 , 34.65)	8.85 (7.08 , 11.04)	-4.04 (-4.16 , -3.92)*	2919.02 (2626.87 , 3200.87)	951.44 (784.6 , 1139.46)	-3.59 (-3.74 , -3.43)*
Brunei Darussalam	6.38 (5.45 , 7.43)	6.49 (5.17 , 8.32)	0.02 (-0.36 , 0.4)	781.23 (679.61 , 892.89)	780.25 (650.72 , 950.62)	-0.02 (-0.3 , 0.25)
Bulgaria	7.55 (6.94 , 8.14)	3.98 (3.26 , 4.72)	-2.4 (-3.61 , -1.17)*	784.5 (719.4 , 847.97)	450.07 (379.77 , 519.31)	-2.08 (-2.88 , -1.27)*
Burkina Faso	43.72 (38.07 , 49.61)	33.04 (26.84 , 40.36)	-0.87 (-0.96 , -0.78)*	3995.11 (3479.97 , 4507.11)	3023.36 (2466.39 , 3686)	-0.87 (-0.96 , -0.78)*
Burundi	43.99 (38.14 , 50.94)	28.68 (22.61 , 36.28)	-1.36 (-1.5 , -1.23)*	4030.42 (3513.88 , 4662.28)	2664.04 (2122.23 , 3355.63)	-1.38 (-1.49 , -1.27)*
Cabo Verde	23.34 (19.91 , 27.35)	10.58 (7.76 , 14.21)	-2.49 (-2.74 , -2.24)*	2238.71 (1923.84 , 2602.63)	1080.14 (819.47 , 1411.11)	-2.29 (-2.53 , -2.05)*
Cambodia	35.63 (29.22 , 42.59)	17.73 (14.27 , 22.07)	-2.22 (-2.26 , -2.18)*	3407.52 (2812.17 , 4046.89)	1718.5 (1420.44 , 2108.17)	-2.18 (-2.23 , -2.13)*
Cameroon	42.44 (36.33 , 48.15)	29.27 (23.9 , 35.91)	-1.19 (-1.29 , -1.09)*	3865.44 (3309.12 , 4389.32)	2694.89 (2211.7 , 3295.67)	-1.16 (-1.26 , -1.06)*
Canada	4.74 (4.46 , 5.04)	3.14 (2.61 , 3.79)	-1.13 (-1.91 , -0.34)*	546.17 (499.08 , 596.4)	412.9 (350.19 , 480.26)	-0.83 (-1.7 , 0.04)
Central African Republic	51.83 (43.88 , 59.78)	45.62 (36.58 , 56.08)	-0.41 (-0.5 , -0.33)*	4715.77 (4001.93 , 5428.46)	4163.38 (3360.56 , 5103.19)	-0.4 (-0.48 , -0.32)*
Chad	52.96 (45.71 , 60.28)	42.19 (33.3 , 52.32)	-0.73 (-0.81 , -0.65)*	4795.52 (4159.79 , 5449.07)	3838.05 (3041 , 4750.62)	-0.72 (-0.8 , -0.64)*
Chile	9.36 (8.78 , 9.95)	4.02 (3.43 , 4.67)	-2.68 (-3.41 , -1.94)*	949.44 (886.03 , 1008.88)	491.5 (427.36 , 561.03)	-2.09 (-2.71 , -1.47)*
China	17.22 (14.68 , 19.95)	3.49 (2.95 , 4.14)	-5.05 (-5.27 , -4.83)*	1615.8 (1385.57 , 1852.67)	376.59 (326.56 , 436.83)	-4.62 (-4.84 , -4.39)*
Colombia	21.23 (18.72 , 23.87)	6.62 (4.62 , 9.62)	-3.73 (-4.07 , -3.4)*	2023.86 (1787.2 , 2256.92)	732.32 (549.13 , 1004.02)	-3.26 (-3.57 , -2.96)*
Comoros	59.03 (50.93 , 68.56)	36.44 (28.98 , 44.39)	-1.54 (-1.6 , -1.49)*	5469.38 (4726.03 , 6305.92)	3471.61 (2841.12 , 4178.08)	-1.45 (-1.51 , -1.4)*
Congo	29.97 (25.03 , 35.72)	21.07 (16.27 , 26.4)	-1.12 (-1.28 , -0.95)*	2785.86 (2342.1 , 3307.21)	2019.7 (1601.23 , 2495.22)	-1.02 (-1.16 , -0.89)*
Cook Islands	11.65 (9.64 , 13.79)	2.13 (1.59 , 2.71)	-5.13 (-5.57 , -4.69)*	1229.42 (1037.75 , 1435.89)	355.68 (279.91 , 430.82)	-3.78 (-4.06 , -3.49)*
Costa Rica	11.46 (10.51 , 12.43)	5.89 (4.8 , 7.2)	-2.2 (-3.12 , -1.28)*	1144.79 (1051.26 , 1242.67)	637.4 (536.94 , 756.51)	-1.93 (-2.72 , -1.13)*
Coted'Ivoire	55.94 (49.27 , 62.54)	40.55 (33.94 , 48.53)	-1.03 (-1.21 , -0.84)*	5123.31 (4534.22 , 5715.44)	3761.11 (3154.86 , 4483.78)	-0.98 (-1.17 , -0.8)*
Croatia	8.22 (7.49 , 9.11)	2.49 (1.92 , 3.16)	-3.95 (-4.7 , -3.2)*	824.54 (749.21 , 912.4)	297.17 (244 , 360.12)	-3.41 (-4.04 , -2.76)*
Cuba	8.11 (7.63 , 8.61)	2.29 (1.99 , 2.61)	-3.94 (-5.62 , -2.22)*	874.13 (816.01 , 936.27)	298.83 (260.47 , 339.76)	-3.1 (-4.39 , -1.8)*
Cyprus	11.61 (9.76 , 14.01)	1.48 (1.22 , 1.82)	-6.44 (-6.68 , -6.19)*	1144.54 (971.36 , 1363.42)	219.7 (183.01 , 262.25)	-5.2 (-5.37 , -5.03)*
Czechia	8.92 (8.43 , 9.45)	1.56 (1.24 , 1.92)	-5.55 (-6.39 , -4.7)*	898.34 (843 , 956.22)	249.26 (206.17 , 296.36)	-4.11 (-4.7 , -3.51)*
Democratic People's Republic of Korea	14.08 (11.01 , 17.84)	5.72 (4.05 , 7.65)	-2.83 (-3.07 , -2.6)*	1388.81 (1105.06 , 1717.56)	587.68 (437.83 , 765.62)	-2.72 (-2.92 , -2.52)*
Democratic Republic of the Congo	31.05 (25.8 , 37.54)	23.98 (17.96 , 30.37)	-0.81 (-0.92 , -0.7)*	2840.92 (2367.45 , 3419.98)	2223.89 (1681.51 , 2793.2)	-0.77 (-0.88 , -0.65)*
Denmark	4.7 (4.27 , 5.21)	2.75 (2.26 , 3.27)	-1.9 (-2.99 , -0.79)*	510.47 (459.04 , 564.87)	331.05 (280.37 , 381.28)	-1.53 (-2.4 , -0.65)*
Djibouti	32.37 (27.12 , 37.61)	19.82 (15.65 , 24.51)	-1.53 (-1.64 , -1.43)*	3005.56 (2528.39 , 3492.33)	1902.04 (1535.7 , 2328.38)	-1.43 (-1.53 , -1.33)*
Dominica	14.09 (11.64 , 16.84)	21.25 (14.89 , 29.67)	1.32 (0.97 , 1.68)*	1448.95 (1229.42 , 1701.8)	2093.51 (1527.1 , 2860.58)	1.14 (0.89 , 1.39)*
Dominican Republic	39.32 (34.04 , 44.7)	23.73 (19.01 , 29.43)	-1.69 (-1.97 , -1.4)*	3747.03 (3280.4 , 4238.58)	2348.41 (1935.07 , 2854.28)	-1.56 (-1.82 , -1.29)*
Ecuador	18.77 (16.35 , 21.71)	8.44 (6.64 , 10.65)	-2.58 (-3.24 , -1.92)*	1810.35 (1585.07 , 2069.89)	864.26 (700.49 , 1062.73)	-2.39 (-3.02 , -1.75)*
Egypt	24.79 (19.98 , 30.07)	4.5 (3.34 , 5.8)	-5.45 (-5.91 , -4.99)*	2485.4 (2058.15 , 2969.75)	622.97 (502.09 , 758.47)	-4.43 (-4.81 , -4.05)*
El Salvador	23.03 (19.58 , 26.64)	5.79 (4.2 , 7.9)	-4.37 (-4.7 , -4.03)*	2210.98 (1903.24 , 2554.28)	644.38 (499.52 , 831.65)	-3.91 (-4.21 , -3.61)*
Equatorial Guinea	39.25 (31.82 , 46.54)	22.59 (16.07 , 30.55)	-1.74 (-1.97 , -1.52)*	3621.25 (2946.5 , 4291.32)	2144.35 (1558.95 , 2863.64)	-1.65 (-1.87 , -1.42)*
Eritrea	35.32 (27.55 , 42.82)	24.15 (18.79 , 30.93)	-1.22 (-1.36 , -1.07)*	3310.06 (2599.71 , 3992.53)	2320.42 (1832.65 , 2935.96)	-1.14 (-1.28 , -1)*
Estonia	7.72 (7.05 , 8.47)	0.8 (0.69 , 0.93)	-7.09 (-7.78 , -6.4)*	845.56 (768.64 , 934.04)	182.3 (149.03 , 219.79)	-4.91 (-5.34 , -4.47)*
Eswatini	29.26 (24.58 , 34.13)	19.93 (15.17 , 25.57)	-1.22 (-1.34 , -1.11)*	2693.86 (2278.09 , 3132.32)	1862.58 (1436.63 , 2381.59)	-1.17 (-1.29 , -1.06)*
Ethiopia	65.7 (58.27 , 73.73)	35.32 (28.39 , 43.63)	-1.99 (-2.07 , -1.91)*	5956.48 (5293.88 , 6678.47)	3319.75 (2674.98 , 4079.07)	-1.88 (-1.95 , -1.81)*
Fiji	13.17 (10.64 , 16.02)	11.87 (8.94 , 15.85)	-0.31 (-0.56 , -0.06)*	1328.82 (1097.69 , 1584.79)	1211.54 (953.82 , 1564.01)	-0.27 (-0.49 , -0.05)*
Finland	4.32 (4.01 , 4.64)	1.24 (1.04 , 1.45)	-3.97 (-5.32 , -2.59)*	460.27 (423.91 , 496.71)	186.04 (156.64 , 216.44)	-2.87 (-3.97 , -1.76)*
France	4.05 (3.84 , 4.24)	2.64 (2.14 , 3.19)	-1.06 (-1.41 , -0.7)*	448.41 (414.71 , 483.41)	317.28 (265.12 , 373.12)	-1.05 (-1.5 , -0.59)*
Gabon	31.01 (25.99 , 36.2)	20.47 (15.23 , 27.65)	-1.33 (-1.45 , -1.2)*	2923.94 (2462.99 , 3400.51)	2002.2 (1520.14 , 2644.67)	-1.22 (-1.33 , -1.1)*
Gambia	62.05 (53.25 , 69.71)	33.44 (26.4 , 42.16)	-1.99 (-2.18 , -1.81)*	5755.1 (4961.95 , 6463.62)	3244.52 (2618.25 , 4033.84)	-1.85 (-2.01 , -1.68)*
Georgia	22.73 (19.67 , 26.18)	7.4 (5.8 , 9.32)	-3.59 (-4.23 , -2.94)*	2134.19 (1852.12 , 2453.74)	744.66 (602.84 , 924.81)	-3.37 (-3.98 , -2.76)*
Germany	5.01 (4.76 , 5.3)	2.38 (2.04 , 2.71)	-2.35 (-3.09 , -1.61)*	634.04 (568.83 , 701.36)	394.7 (332.5 , 460.02)	-1.54 (-2.03 , -1.05)*
Ghana	48.45 (42.95 , 54.5)	25.86 (19.75 , 33.71)	-2.02 (-2.13 , -1.9)*	4448.08 (3956.91 , 4983.3)	2424.45 (1889.07 , 3134.12)	-1.95 (-2.06 , -1.84)*
Greece	8.09 (7.59 , 8.61)	3.01 (2.49 , 3.57)	-2.9 (-4.63 , -1.14)*	783.04 (731.14 , 838.52)	403.13 (345.37 , 469.18)	-2.06 (-3.71 , -0.39)*
Greenland	25.83 (22.07 , 30.25)	6.75 (5.34 , 8.06)	-4.07 (-4.29 , -3.84)*	2467.35 (2132.29 , 2853.25)	743.49 (612.04 , 866.27)	-3.61 (-3.81 , -3.41)*
Grenada	17.79 (14.67 , 21.48)	10.75 (8.64 , 13.18)	-1.59 (-2.01 , -1.17)*	1771.51 (1491.46 , 2116.59)	1133.25 (938.9 , 1366.99)	-1.41 (-1.68 , -1.14)*
Guam	8.22 (7.25 , 9.27)	8.93 (7.03 , 11.25)	0.22 (0.02 , 0.41)*	890.73 (792.38 , 1001.18)	953.6 (777.66 , 1165.04)	0.18 (0.02 , 0.34)*
Guatemala	42.89 (38.86 , 47.17)	10.94 (8.28 , 14.2)	-4.35 (-4.85 , -3.86)*	4042.17 (3687.87 , 4433.32)	1135.66 (897.56 , 1428.23)	-4.05 (-4.5 , -3.6)*
Guinea	58.67 (50.61 , 67.32)	34.65 (28.01 , 43.08)	-1.65 (-1.82 , -1.48)*	5331 (4598.9 , 6112.52)	3190.14 (2592.61 , 3964.5)	-1.6 (-1.79 , -1.42)*
Guinea-Bissau	70.11 (59.86 , 81.88)	39.32 (31.44 , 48.04)	-1.85 (-1.92 , -1.79)*	6390.84 (5461.55 , 7438.91)	3661.17 (2947.53 , 4439.38)	-1.79 (-1.86 , -1.71)*
Guyana	47.89 (41.69 , 54.29)	20.98 (15.31 , 27.88)	-2.67 (-2.98 , -2.36)*	4556.48 (3993.03 , 5153.7)	2101.63 (1577.48 , 2730.14)	-2.51 (-2.79 , -2.22)*
Haiti	31.46 (24.94 , 39.78)	29.35 (23.41 , 35.73)	-0.25 (-0.43 , -0.07)*	3076.58 (2469.39 , 3816.26)	2785.47 (2228.62 , 3363.4)	-0.36 (-0.56 , -0.16)*
Honduras	19.25 (16.04 , 22.37)	8.72 (6.44 , 11.33)	-2.52 (-2.63 , -2.41)*	1917.04 (1628.16 , 2218.11)	947.86 (749.38 , 1176.14)	-2.24 (-2.34 , -2.14)*
Hungary	15.72 (14.87 , 16.47)	2.52 (1.96 , 3.12)	-5.86 (-7.13 , -4.58)*	1547.7 (1464.9 , 1633.95)	366.51 (305.8 , 433.98)	-4.68 (-5.72 , -3.62)*
Iceland	4.1 (3.62 , 4.63)	0.99 (0.82 , 1.2)	-4.49 (-5.16 , -3.81)*	489.04 (432.22 , 551.75)	210.03 (170.22 , 256.3)	-2.69 (-3.03 , -2.36)*
India	57.27 (51.62 , 63.23)	31.18 (24.82 , 38.44)	-1.91 (-2.05 , -1.78)*	5420.3 (4879.38 , 5969.14)	3222.66 (2677.42 , 3887.45)	-1.67 (-1.87 , -1.47)*
Indonesia	27.7 (24.33 , 31.5)	14.38 (11.49 , 17.52)	-2.11 (-2.24 , -1.97)*	2551.28 (2245.29 , 2897.28)	1390.15 (1127.14 , 1680.78)	-1.95 (-2.08 , -1.82)*
Iran (Islamic Republic of)	43.63 (37.4 , 51.4)	3.89 (3.05 , 4.82)	-7.46 (-7.86 , -7.05)*	3983.81 (3422.64 , 4677.73)	435.42 (356.89 , 519.49)	-6.85 (-7.25 , -6.44)*
Iraq	43.51 (38.11 , 49.95)	15.57 (12.12 , 19.8)	-3.31 (-3.51 , -3.12)*	4134.18 (3654.97 , 4697.79)	1610.45 (1288.53 , 1987.3)	-3.04 (-3.23 , -2.86)*
Ireland	4.88 (4.47 , 5.3)	1.96 (1.6 , 2.35)	-2.92 (-3.98 , -1.85)*	530.66 (480.72 , 578.22)	270.56 (228.97 , 316.7)	-2.17 (-2.93 , -1.4)*
Israel	8.43 (7.91 , 8.96)	1.07 (0.88 , 1.29)	-6.49 (-7.63 , -5.34)*	859.78 (800.82 , 915.44)	193.13 (160.34 , 231.83)	-4.77 (-5.5 , -4.03)*
Italy	7.85 (7.53 , 8.12)	1.88 (1.5 , 2.26)	-4.75 (-5.17 , -4.33)*	784.21 (748.68 , 819.56)	247.51 (209.33 , 287.77)	-3.64 (-3.87 , -3.41)*
Jamaica	26.55 (22.37 , 31.18)	16.71 (12.34 , 22.42)	-1.52 (-1.82 , -1.22)*	2629.1 (2219.79 , 3044.66)	1730.64 (1337.47 , 2237.75)	-1.37 (-1.64 , -1.11)*
Japan	2.67 (2.53 , 2.8)	0.77 (0.66 , 0.88)	-3.89 (-4.69 , -3.08)*	310.31 (285.8 , 336.99)	150.5 (125.42 , 175.9)	-2.26 (-2.63 , -1.89)*
Jordan	23.95 (20.72 , 28.06)	8.33 (6.71 , 10.1)	-3.39 (-3.56 , -3.21)*	2334.88 (2054.33 , 2704.54)	931.76 (785.48 , 1098.04)	-2.95 (-3.1 , -2.79)*
Kazakhstan	13.12 (11.53 , 14.96)	5.91 (4.92 , 7.18)	-2.46 (-3.24 , -1.67)*	1284.48 (1131.37 , 1456.89)	613.85 (521.09 , 724.25)	-2.28 (-3 , -1.55)*
Kenya	24.27 (21.14 , 27.58)	20.05 (16.4 , 24.97)	-0.6 (-0.67 , -0.54)*	2254.98 (1979.77 , 2552.72)	1943.41 (1611.06 , 2370.91)	-0.47 (-0.56 , -0.38)*
Kiribati	37.58 (29.86 , 46.44)	23.23 (18.5 , 29.39)	-1.55 (-1.66 , -1.44)*	3539.11 (2838.86 , 4333.68)	2227.3 (1792.16 , 2788.91)	-1.49 (-1.6 , -1.39)*
Kuwait	8.84 (7.68 , 10.03)	4.63 (3.79 , 5.57)	-0.78 (-1.23 , -0.33)*	902.72 (791.68 , 1016.48)	527.24 (445.05 , 622.69)	-0.6 (-0.97 , -0.23)*
Kyrgyzstan	17.99 (14.7 , 20.94)	10.62 (8.92 , 12.39)	-1.82 (-2.36 , -1.27)*	1711.58 (1417.32 , 1978.37)	1042.54 (894.54 , 1198.45)	-1.7 (-2.2 , -1.2)*
Lao People's Democratic Republic	52.71 (43.03 , 66.2)	24.21 (18.41 , 30.32)	-2.48 (-2.54 , -2.42)*	4870.26 (3981.89 , 6063.56)	2272.15 (1747.98 , 2825.26)	-2.43 (-2.49 , -2.37)*
Latvia	7.48 (6.98 , 8.1)	1.99 (1.68 , 2.31)	-4.42 (-5.82 , -3)*	748.4 (697.54 , 807.72)	238.34 (205.24 , 274.32)	-3.84 (-5.08 , -2.58)*
Lebanon	24.29 (19.86 , 29.99)	5.61 (3.96 , 7.85)	-4.63 (-4.91 , -4.35)*	2333.77 (1915.21 , 2859.23)	624.04 (476.01 , 825.74)	-4.18 (-4.42 , -3.93)*
Lesotho	47.51 (41.02 , 55.59)	39.64 (31.44 , 48.88)	-0.58 (-0.9 , -0.25)*	4361.16 (3779.18 , 5091.42)	3642.3 (2898.51 , 4489.4)	-0.57 (-0.9 , -0.25)*
Liberia	80.89 (70.3 , 92.67)	35.83 (27.53 , 46.32)	-2.73 (-3.44 , -2.02)*	7344.1 (6379.36 , 8405.32)	3342.92 (2592.6 , 4290.52)	-2.64 (-3.35 , -1.93)*
Libya	23.35 (18.52 , 28.95)	12.08 (9.4 , 15.53)	-2.2 (-2.83 , -1.56)*	2202.47 (1769.04 , 2697.17)	1169.34 (933.34 , 1472.31)	-2.1 (-2.7 , -1.5)*
Lithuania	6.62 (6.09 , 7.2)	1.46 (1.26 , 1.66)	-4.8 (-6.02 , -3.57)*	701.01 (642.95 , 766.44)	231.28 (198.05 , 265.37)	-3.56 (-4.35 , -2.76)*
Luxembourg	4.74 (4.25 , 5.26)	1.61 (1.32 , 1.97)	-3.11 (-5.28 , -0.9)*	511.53 (457.68 , 566.09)	223.88 (189.14 , 262.79)	-2.47 (-4.06 , -0.86)*
Madagascar	32.46 (28.08 , 36.64)	25.41 (19.79 , 31.72)	-0.78 (-0.91 , -0.65)*	3016.32 (2636.37 , 3417.92)	2426.49 (1900.3 , 3008.07)	-0.69 (-0.81 , -0.57)*
Malawi	47.15 (41.32 , 52.69)	25.64 (20.5 , 30.93)	-1.98 (-2.1 , -1.86)*	4319.76 (3801.09 , 4816.93)	2416.59 (1977.48 , 2907.5)	-1.88 (-2 , -1.77)*
Malaysia	10.21 (9.18 , 11.66)	4.14 (3.4 , 4.88)	-2.95 (-3.78 , -2.12)*	1100.14 (992.17 , 1244.64)	542.94 (466.71 , 623.8)	-2.31 (-2.9 , -1.71)*
Maldives	36.7 (31.08 , 43.33)	9.46 (7.61 , 11.62)	-4.39 (-4.61 , -4.17)*	3536.92 (3046.17 , 4132.69)	1004.52 (833.26 , 1199.28)	-4.08 (-4.27 , -3.89)*
Mali	94.37 (83.04 , 106.66)	63.71 (53.79 , 74.93)	-1.27 (-1.4 , -1.14)*	8556.36 (7549.16 , 9660.38)	5821.53 (4931.58 , 6836.48)	-1.24 (-1.37 , -1.12)*
Malta	9.64 (8.7 , 10.63)	4.1 (3.29 , 5.09)	-2.74 (-4.15 , -1.31)*	975.47 (878.94 , 1067.2)	484.9 (405.78 , 579.95)	-2.24 (-3.43 , -1.04)*
Marshall Islands	17.85 (15.47 , 20.53)	12.83 (10.02 , 16.51)	-1.07 (-1.2 , -0.94)*	1783.05 (1561.2 , 2042.96)	1301.09 (1048.47 , 1646.42)	-1.02 (-1.14 , -0.9)*
Mauritania	51.85 (44.88 , 60.01)	27.58 (22.73 , 33.24)	-2.01 (-2.09 , -1.94)*	4972.07 (4356.98 , 5711.12)	2806.7 (2385.01 , 3304.13)	-1.82 (-1.93 , -1.72)*
Mauritius	18.88 (17.25 , 20.79)	10.98 (9.07 , 12.72)	-1.58 (-3.19 , 0.05)	1892.11 (1741.71 , 2078.75)	1251.36 (1065.85 , 1422.94)	-1.19 (-2.56 , 0.21)
Mexico	21.69 (19.74 , 23.86)	9 (7.2 , 10.95)	-2.82 (-3.01 , -2.64)*	2020.74 (1852.81 , 2223.54)	900.77 (743.59 , 1071.66)	-2.59 (-2.65 , -2.53)*
Micronesia (Federated States of)	20.46 (16.48 , 25.2)	9.44 (7.35 , 11.67)	-2.47 (-2.58 , -2.37)*	2017.49 (1656.96 , 2468.68)	999.89 (813.89 , 1208.93)	-2.25 (-2.35 , -2.15)*
Monaco	3.68 (2.77 , 4.72)	1.34 (1.11 , 1.56)	-3.08 (-3.33 , -2.84)*	427.66 (340.05 , 526.59)	218.82 (182.46 , 258.11)	-2.1 (-2.19 , -2.01)*
Mongolia	21.68 (17.6 , 27.01)	8.88 (7.19 , 11.03)	-2.84 (-3.32 , -2.37)*	2026.96 (1663.48 , 2517.74)	875 (723.58 , 1068.52)	-2.68 (-3.11 , -2.24)*
Montenegro	14.11 (12.33 , 16.08)	2.25 (1.77 , 2.7)	-5.64 (-6.26 , -5.02)*	1383.87 (1220.45 , 1557.49)	321.98 (270.83 , 379.21)	-4.48 (-5.02 , -3.95)*
Morocco	39.73 (33.96 , 45.67)	11.48 (9.06 , 14.05)	-3.92 (-4.11 , -3.74)*	3750.24 (3244.01 , 4280.14)	1175.54 (952.76 , 1411.48)	-3.69 (-3.87 , -3.5)*
Mozambique	64.5 (53.17 , 75.86)	34.41 (26.07 , 44.79)	-2.01 (-2.21 , -1.81)*	5879.86 (4859.51 , 6893.13)	3204.24 (2468.46 , 4133.46)	-1.94 (-2.14 , -1.75)*
Myanmar	34.69 (28.39 , 41.81)	19.94 (15.88 , 24.65)	-1.78 (-1.85 , -1.72)*	3253.11 (2680.82 , 3900.34)	1894.96 (1524.64 , 2328.74)	-1.74 (-1.8 , -1.68)*
Namibia	35.39 (30.53 , 40.5)	21.36 (16.62 , 27.27)	-1.62 (-1.72 , -1.52)*	3337.3 (2909.46 , 3806.28)	2081.94 (1645.51 , 2617.82)	-1.52 (-1.67 , -1.37)*
Nauru	15.19 (12.49 , 18.26)	13.84 (10.14 , 19.34)	-0.32 (-0.48 , -0.16)*	1519.59 (1264.66 , 1797.87)	1379.71 (1044.7 , 1856.14)	-0.33 (-0.48 , -0.18)*
Nepal	60.54 (50.45 , 71.59)	27.14 (20.51 , 35.5)	-2.56 (-2.64 , -2.48)*	5840.77 (4949.57 , 6853.75)	2681.09 (2107.2 , 3431.58)	-2.49 (-2.56 , -2.41)*
Netherlands	5.05 (4.74 , 5.41)	2.71 (2.35 , 3.05)	-1.6 (-2.31 , -0.89)*	534.24 (497.14 , 575.51)	335.9 (295.09 , 381.82)	-1.26 (-2.1 , -0.4)*
New Zealand	5.11 (4.73 , 5.52)	3.25 (2.78 , 3.69)	-1.39 (-3.35 , 0.61)	557.82 (508.34 , 610.67)	380.45 (334.74 , 425.51)	-1.16 (-2.74 , 0.44)
Nicaragua	26.71 (22.95 , 30.22)	9.48 (6.92 , 12.37)	-3.29 (-3.43 , -3.15)*	2568.35 (2230.91 , 2881.17)	987.27 (763.58 , 1266.23)	-3.04 (-3.16 , -2.91)*
Niger	55.69 (47.85 , 64.95)	34.6 (28.56 , 41.83)	-1.53 (-1.92 , -1.15)*	5058.93 (4368.91 , 5882.07)	3197.67 (2655.68 , 3861.17)	-1.48 (-1.86 , -1.1)*
Nigeria	55.63 (50.67 , 61.66)	47.36 (38.83 , 57.08)	-0.51 (-0.61 , -0.41)*	5038.29 (4592.98 , 5590.09)	4349.73 (3594.95 , 5221.46)	-0.47 (-0.57 , -0.36)*
Niue	13.29 (10.95 , 16.07)	26.39 (23.9 , 29.08)	2.45 (1.58 , 3.33)*	1337.04 (1122.29 , 1589.14)	2524.83 (2293.01 , 2773.58)	2.28 (1.51 , 3.05)*
North Macedonia	24.41 (21.12 , 27.41)	5.02 (4.23 , 5.84)	-5.18 (-6.5 , -3.84)*	2302.5 (2000.96 , 2576.72)	537.69 (464.76 , 619.29)	-4.77 (-5.99 , -3.54)*
Northern Mariana Islands	6.02 (4.72 , 7.56)	4.63 (3.68 , 5.62)	-0.8 (-1.41 , -0.19)*	726.7 (594.87 , 890.4)	586.54 (491.63 , 695.85)	-0.64 (-1.01 , -0.28)*
Norway	4.67 (4.33 , 5.05)	1.16 (1 , 1.34)	-4.38 (-5.33 , -3.42)*	552.36 (499 , 611.97)	207.73 (175.58 , 240.89)	-3.1 (-3.44 , -2.76)*
Oman	19.2 (15.44 , 23.54)	5.29 (4.23 , 6.21)	-4.03 (-4.31 , -3.74)*	1868.08 (1518.74 , 2251.07)	609.28 (506.15 , 704.13)	-3.52 (-3.75 , -3.29)*
Pakistan	60.26 (53.14 , 68.99)	54.44 (45.25 , 65.58)	-0.26 (-0.42 , -0.11)*	5639.76 (4974.99 , 6426.74)	5201.06 (4374.95 , 6183.16)	-0.2 (-0.35 , -0.05)*
Palau	21.01 (16.33 , 26.81)	12.23 (10.02 , 15.15)	-1.73 (-1.83 , -1.64)*	2033.67 (1622.91 , 2555.2)	1243.49 (1040.52 , 1495.29)	-1.57 (-1.66 , -1.49)*
Palestine	27.52 (23.76 , 31.75)	7.81 (6.08 , 10.02)	-4 (-4.25 , -3.75)*	2629.34 (2283.46 , 3012.17)	836.65 (667.27 , 1042.38)	-3.64 (-3.87 , -3.42)*
Panama	14.3 (12.31 , 16.36)	7.46 (5.74 , 9.66)	-2.11 (-2.48 , -1.73)*	1416.32 (1230.46 , 1610.02)	793.25 (639.54 , 990.67)	-1.87 (-2.2 , -1.53)*
Papua New Guinea	20 (16.4 , 23.69)	18.3 (14.59 , 22.51)	-0.27 (-0.33 , -0.21)*	1954.81 (1631.37 , 2316.76)	1786.57 (1436.94 , 2169.01)	-0.28 (-0.33 , -0.22)*
Paraguay	20.26 (16.81 , 24.02)	9.75 (7.01 , 13.18)	-2.36 (-2.84 , -1.88)*	1969.51 (1660.23 , 2301.52)	1006.63 (762.13 , 1308.84)	-2.17 (-2.6 , -1.74)*
Peru	27.27 (23.5 , 31.6)	7.26 (4.94 , 9.55)	-4.22 (-4.8 , -3.63)*	2602.4 (2270.25 , 2978.58)	767.46 (556.9 , 977.5)	-3.88 (-4.44 , -3.31)*
Philippines	21.86 (18.57 , 25.13)	14.18 (11.34 , 17.5)	-1.4 (-1.73 , -1.06)*	2075.14 (1781.94 , 2380.09)	1425.91 (1167.13 , 1737.46)	-1.21 (-1.52 , -0.91)*
Poland	13.62 (12.8 , 14.38)	2.78 (2.21 , 3.5)	-4.75 (-5.66 , -3.83)*	1315.95 (1239.2 , 1392.76)	354.63 (294.68 , 421.32)	-3.9 (-4.36 , -3.44)*
Portugal	8.82 (8.26 , 9.36)	1.96 (1.65 , 2.26)	-4.77 (-5.85 , -3.69)*	882.87 (825.71 , 937.52)	278.25 (236.82 , 321.56)	-3.67 (-4.52 , -2.82)*
Puerto Rico	16.11 (15.07 , 17.26)	5.08 (4.23 , 6.13)	-3.58 (-3.95 , -3.21)*	1643.86 (1530.25 , 1756.33)	641.4 (547 , 755.94)	-2.92 (-3.23 , -2.6)*
Qatar	11.58 (9.35 , 14.31)	2.27 (1.75 , 2.85)	-5.03 (-5.15 , -4.92)*	1250.07 (1035.67 , 1511.59)	390.66 (314.94 , 477.98)	-3.64 (-3.7 , -3.58)*
Republic of Korea	7.03 (5.86 , 8.39)	1.54 (1.17 , 1.93)	-4.66 (-5.05 , -4.27)*	727.43 (626.55 , 845.25)	213.84 (172.81 , 257.6)	-3.77 (-4.11 , -3.43)*
Republic of Moldova	12.32 (10.69 , 14.06)	5.19 (3.81 , 6.95)	-2.75 (-3.54 , -1.95)*	1205.41 (1059.13 , 1366.19)	547.77 (425.43 , 706.87)	-2.52 (-3.23 , -1.81)*
Romania	10.5 (9.5 , 11.58)	4.1 (3.62 , 4.55)	-2.93 (-4.17 , -1.69)*	1070.1 (973.86 , 1173.84)	478.84 (427.21 , 531.5)	-2.43 (-3.66 , -1.18)*
Russian Federation	11.8 (11.26 , 12.35)	3.1 (2.76 , 3.44)	-4.53 (-5.67 , -3.37)*	1132.46 (1078.93 , 1187.08)	357.97 (323.83 , 396.09)	-3.78 (-4.74 , -2.81)*
Rwanda	47.22 (40.72 , 54.56)	20.12 (15.55 , 25.59)	-2.63 (-3.23 , -2.02)*	4319.97 (3740.99 , 4975.73)	1887.46 (1477.24 , 2382.55)	-2.56 (-3.14 , -1.97)*
Saint Kitts and Nevis	24.38 (21.79 , 26.97)	13.41 (10.56 , 17.15)	-1.86 (-2.13 , -1.58)*	2386.03 (2150.35 , 2624.53)	1370.43 (1100.91 , 1707.5)	-1.72 (-1.98 , -1.47)*
Saint Lucia	20.59 (17.27 , 24.53)	17.37 (12.44 , 23.88)	-0.56 (-0.83 , -0.29)*	2219.82 (1893.37 , 2578.29)	1900.42 (1466.25 , 2501.8)	-0.51 (-0.77 , -0.25)*
Saint Vincent and the Grenadines	22.88 (18.7 , 27.59)	11.08 (8.25 , 14.73)	-2.38 (-2.53 , -2.24)*	2220.29 (1844.46 , 2633.62)	1164.19 (909.79 , 1491.34)	-2.14 (-2.26 , -2.01)*
Samoa	15.29 (11.9 , 19.28)	7.78 (5.98 , 10.29)	-2.15 (-2.32 , -1.99)*	1500.73 (1193.4 , 1864.85)	801.4 (636.63 , 1020.85)	-2 (-2.15 , -1.85)*
San Marino	5.44 (4.37 , 6.6)	0.85 (0.53 , 1.24)	-5.77 (-6.15 , -5.39)*	582.37 (486.27 , 688.38)	172.58 (129.11 , 219.73)	-3.76 (-3.93 , -3.58)*
Sao Tome and Principe	26.55 (22.73 , 30.82)	10.48 (7.37 , 13.83)	-2.92 (-3.34 , -2.5)*	2515.88 (2167.74 , 2902.71)	1123.51 (854.32 , 1427.21)	-2.53 (-2.92 , -2.14)*
Saudi Arabia	27.65 (21.45 , 34.49)	2.42 (1.79 , 3.09)	-7.62 (-7.73 , -7.51)*	2610.31 (2040.53 , 3212.86)	328.21 (258.55 , 398.73)	-6.52 (-6.65 , -6.4)*
Senegal	49.11 (42.96 , 55.76)	28.42 (22.61 , 34.62)	-1.72 (-1.83 , -1.61)*	4517.87 (3941.1 , 5097.3)	2714.12 (2189.95 , 3260.62)	-1.59 (-1.69 , -1.5)*
Serbia	23.14 (20.29 , 26.99)	4.03 (3.44 , 4.63)	-5.01 (-7.26 , -2.71)*	2206.75 (1956.6 , 2551.71)	464.1 (400.06 , 530.84)	-4.51 (-6.56 , -2.41)*
Seychelles	11.03 (9.61 , 12.56)	9.04 (7.15 , 11.53)	-0.62 (-0.76 , -0.49)*	1181 (1038.14 , 1321.53)	982.55 (810.03 , 1199.16)	-0.57 (-0.69 , -0.46)*
Sierra Leone	89.47 (77.99 , 100.55)	53.15 (41.21 , 65.68)	-1.65 (-1.85 , -1.45)*	8100.91 (7080.03 , 9123.17)	4842.14 (3766.48 , 5956.13)	-1.63 (-1.83 , -1.43)*
Singapore	3.84 (3.49 , 4.2)	0.87 (0.69 , 1.06)	-4.58 (-6.28 , -2.84)*	448.98 (405.1 , 495.21)	189.64 (155.28 , 233.01)	-2.62 (-3.54 , -1.69)*
Slovakia	10.36 (9.58 , 11.22)	3.43 (2.82 , 4.07)	-3.57 (-3.91 , -3.24)*	1070.64 (987.97 , 1161.28)	419.24 (357.22 , 486.18)	-3.05 (-3.32 , -2.78)*
Slovenia	5.8 (5.22 , 6.39)	1.07 (0.92 , 1.26)	-5.34 (-6.14 , -4.53)*	620.76 (561.65 , 685.14)	189.25 (157.56 , 222.06)	-3.84 (-4.68 , -3)*
Solomon Islands	12.65 (9.6 , 15.77)	7.26 (5.41 , 9.47)	-1.77 (-1.82 , -1.72)*	1304.27 (1038.17 , 1613.05)	780.86 (612.01 , 982.34)	-1.64 (-1.68 , -1.61)*
Somalia	45.8 (36.08 , 54.59)	38.69 (30.85 , 47.63)	-0.54 (-0.71 , -0.37)*	4200.17 (3323.37 , 4997.85)	3568.35 (2875.71 , 4375.48)	-0.52 (-0.69 , -0.36)*
South Africa	34.44 (30.65 , 38.36)	26.4 (21.51 , 32.27)	-0.8 (-1.18 , -0.42)*	3182.99 (2839 , 3549.98)	2497.11 (2051.36 , 3014.38)	-0.68 (-0.9 , -0.46)*
South Sudan	48.07 (40.03 , 56.48)	51.68 (38.25 , 67.15)	0.18 (0 , 0.36)	4395.7 (3672.39 , 5155.82)	4720 (3515.46 , 6110.07)	0.18 (0 , 0.36)*
Spain	5.86 (5.56 , 6.17)	2 (1.72 , 2.24)	-3.25 (-3.75 , -2.76)*	612.13 (573.95 , 650.87)	260.82 (227.54 , 296.07)	-2.59 (-2.98 , -2.2)*
Sri Lanka	17.14 (14.72 , 19.56)	5.07 (3.93 , 6.64)	-3.55 (-4.86 , -2.23)*	1866.38 (1633.19 , 2087.47)	699.76 (574.53 , 861.75)	-2.89 (-4 , -1.77)*
Sudan	62.38 (51.78 , 75.79)	25.52 (20.09 , 32.14)	-2.84 (-2.93 , -2.75)*	5720.6 (4766.05 , 6957.99)	2393.25 (1899.3 , 3006.64)	-2.77 (-2.85 , -2.68)*
Suriname	38.32 (33.52 , 43.65)	20.99 (16.05 , 27.95)	-1.95 (-2.17 , -1.72)*	3644.3 (3192.51 , 4131.93)	2068.17 (1608.96 , 2679.01)	-1.83 (-2.04 , -1.62)*
Sweden	3.39 (3.14 , 3.65)	1.2 (1.06 , 1.36)	-3.28 (-5.03 , -1.5)*	428.22 (383.8 , 473.56)	247.44 (205.13 , 292.62)	-1.81 (-2.93 , -0.69)*
Switzerland	4.34 (4.03 , 4.68)	2.27 (1.9 , 2.69)	-2.09 (-2.75 , -1.44)*	492.79 (446.92 , 537.21)	307.59 (262.49 , 353.22)	-1.52 (-2.02 , -1.02)*
Syrian Arab Republic	25.34 (20.82 , 30.17)	5.38 (4.16 , 6.66)	-4.84 (-5.74 , -3.93)*	2473.43 (2062.97 , 2901.78)	636.25 (515.12 , 765.63)	-4.28 (-5.06 , -3.49)*
Taiwan (Province of China)	2.33 (2.16 , 2.5)	2.56 (2.17 , 2.95)	0.43 (-1.19 , 2.09)	309.28 (276.33 , 348.62)	329.84 (285.54 , 379.16)	0.29 (-0.9 , 1.49)
Tajikistan	19.11 (16.4 , 21.7)	16.09 (12.79 , 20.16)	-0.55 (-0.68 , -0.42)*	1837.42 (1595.42 , 2067.45)	1554.79 (1263.97 , 1912.27)	-0.53 (-0.65 , -0.41)*
Thailand	17.57 (14.35 , 21.02)	3.57 (3.05 , 4.18)	-5.07 (-5.35 , -4.79)*	1719.7 (1432.23 , 2030.32)	448.64 (387.62 , 512.68)	-4.24 (-4.47 , -4.01)*
Timor-Leste	40.01 (33.76 , 46.48)	19.89 (16.52 , 23.73)	-2.23 (-2.27 , -2.18)*	3818.13 (3239.05 , 4447.82)	1935.13 (1633.88 , 2279.22)	-2.17 (-2.21 , -2.12)*
Togo	52.03 (45.94 , 58.04)	30.75 (24.88 , 37.41)	-1.68 (-1.75 , -1.61)*	4767.54 (4216.41 , 5319.75)	2872.82 (2334.53 , 3468.11)	-1.62 (-1.67 , -1.56)*
Tokelau	13 (10.26 , 16.17)	30.44 (25.73 , 35.45)	3.78 (2.8 , 4.77)*	1325.05 (1078.54 , 1618.38)	2882.67 (2446.83 , 3324.49)	3.46 (2.69 , 4.24)*
Tonga	11.64 (9.53 , 14.04)	6.2 (4.72 , 8.16)	-2.01 (-2.15 , -1.87)*	1118.31 (923.91 , 1336.54)	625.69 (491.62 , 804.43)	-1.85 (-1.97 , -1.72)*
Trinidad and Tobago	25.15 (21.14 , 29.67)	11.57 (8.76 , 15.27)	-2.39 (-3.33 , -1.44)*	2619.87 (2234.7 , 3020.65)	1396.77 (1119.36 , 1758.87)	-1.98 (-2.72 , -1.23)*
Tunisia	34.34 (28.45 , 40.5)	7.73 (6.02 , 9.62)	-4.75 (-4.88 , -4.62)*	3224.75 (2703.57 , 3779.17)	805.31 (658.62 , 970.82)	-4.42 (-4.53 , -4.3)*
Turkey	43.36 (37.37 , 50.96)	7.22 (5.85 , 8.96)	-5.66 (-6.01 , -5.3)*	4115.69 (3568.28 , 4814.11)	812.84 (676.23 , 975.79)	-5.12 (-5.55 , -4.69)*
Turkmenistan	16.28 (13.92 , 18.89)	12.35 (9.95 , 15.31)	-0.94 (-1.24 , -0.65)*	1533.84 (1322.17 , 1774.26)	1175.79 (956.9 , 1435.08)	-0.91 (-1.19 , -0.63)*
Tuvalu	31.38 (25.82 , 37.93)	10.75 (8.01 , 14.05)	-3.37 (-3.58 , -3.15)*	2911.67 (2412.05 , 3485.08)	1061.01 (810.99 , 1364.18)	-3.17 (-3.39 , -2.95)*
Uganda	43.79 (38.15 , 49.54)	28 (22.71 , 34.5)	-1.49 (-1.66 , -1.32)*	4010.79 (3507.25 , 4535.97)	2614.27 (2145.8 , 3202.07)	-1.42 (-1.59 , -1.26)*
Ukraine	10.55 (9.1 , 12.07)	4.03 (3.29 , 4.85)	-2.93 (-3.78 , -2.07)*	1006.19 (877.75 , 1144.78)	422.49 (350.11 , 496.16)	-2.66 (-3.41 , -1.89)*
United Arab Emirates	14.43 (11.72 , 17.49)	3 (2.35 , 3.86)	-4.85 (-5.64 , -4.05)*	1482.42 (1231.28 , 1771.16)	443.35 (358.93 , 532.21)	-3.77 (-4.38 , -3.15)*
United Kingdom	6.01 (5.76 , 6.27)	3.49 (2.93 , 3.97)	-1.71 (-2.02 , -1.39)*	622.51 (587.74 , 656.57)	398.15 (343.59 , 449.14)	-1.51 (-1.87 , -1.14)*
United Republic of Tanzania	36.69 (31.91 , 41.69)	26.55 (20.15 , 34.53)	-1 (-1.08 , -0.93)*	3384.95 (2955.14 , 3843.33)	2505.93 (1928.31 , 3233.6)	-0.95 (-1.1 , -0.81)*
United States of America	7.48 (7.28 , 7.69)	4.34 (3.87 , 4.83)	-1.72 (-2.13 , -1.32)*	831.48 (782.32 , 886.17)	541.98 (480.84 , 601.03)	-1.36 (-1.65 , -1.06)*
United States Virgin Islands	15.98 (13.76 , 18.43)	3.87 (2.92 , 4.81)	-4.4 (-4.64 , -4.16)*	1638.39 (1429.49 , 1858.76)	556.68 (456.01 , 652.39)	-3.37 (-3.58 , -3.17)*
Uruguay	15.27 (14.34 , 16.25)	4.04 (3.16 , 5.1)	-4.11 (-5.32 , -2.89)*	1476.38 (1380.01 , 1575.78)	472.76 (384.9 , 575.2)	-3.52 (-4.52 , -2.51)*
Uzbekistan	13.14 (11.37 , 15.43)	11.25 (9.09 , 13.79)	-0.54 (-1.2 , 0.12)	1255.05 (1099.63 , 1456.04)	1084.51 (888.46 , 1312.99)	-0.51 (-1.13 , 0.12)
Vanuatu	17.69 (14.28 , 21.59)	12.24 (9.52 , 15.2)	-1.17 (-1.33 , -1)*	1726.65 (1407.88 , 2084.09)	1231.72 (985.78 , 1515.08)	-1.07 (-1.23 , -0.91)*
Venezuela (Bolivarian Republic of)	20.65 (19.09 , 22.02)	15.16 (11.5 , 19.59)	-0.85 (-2.52 , 0.86)	1975.47 (1836.08 , 2107.95)	1467.35 (1133.74 , 1861.23)	-0.82 (-2.37 , 0.75)
Viet Nam	24.33 (20.76 , 28.6)	7.06 (5.53 , 8.92)	-3.91 (-4.11 , -3.71)*	2340.43 (2005.69 , 2735.99)	748.65 (611.83 , 922.83)	-3.61 (-3.85 , -3.37)*
Yemen	58.14 (48.61 , 70.75)	28.71 (23.23 , 35.98)	-2.25 (-2.34 , -2.16)*	5474.27 (4628.18 , 6577.94)	2785.21 (2305.32 , 3447.3)	-2.16 (-2.25 , -2.07)*
Zambia	32.19 (28.72 , 36.4)	22.88 (16.96 , 30)	-1.07 (-1.17 , -0.96)*	2966.34 (2654.58 , 3357.12)	2161.73 (1622.56 , 2798.61)	-0.99 (-1.06 , -0.91)*
Zimbabwe	26.03 (22.61 , 29.25)	30.65 (25.26 , 37.27)	0.52 (0.39 , 0.65)*	2439.33 (2127.3 , 2729.12)	2863.6 (2382.01 , 3479.58)	0.51 (0.38 , 0.64)*
ASMR,age-standardized mortality rate,ASDR,age-standardized disability-adjusted life year rate,AAPCs,average annual percentage change,* p<0.05.
