# Supplementary material for: Epidemiology of neonatal disorders attributable to low birthweight-global burden of disease research, 1990–2021
Source: Front Pediatr. 2025 Jan 31;12:1461134. doi: 10.3389/fped.2024.1461134 (PMC11825829; doi:10.3389/fped.2024.1461134)
Supplement: Supplementary file 2 [file Table2.xlsx]

## Sheet: Sheet1
Supplementary Table S2
	ASDR		ASDR frontier		efficiency difference		percentage of difference between ASDR and ASDR frontier in 2021	trends between 1990 and 2021
	1990	2021	1990	2021	1990	2021
Afghanistan	4027.83	2031.75	3199.52	1173.25	828.316	858.504	0.422544	Decrease
Albania	1503.92	875.704	745.058	300.903	758.862	574.801	0.656387	Decrease
Algeria	3256.97	1249.27	781.436	326.968	2475.53	922.298	0.738272	Decrease
American Samoa	1020.08	738.816	374.429	282.886	645.648	455.93	0.617109	Decrease
Andorra	467.799	134.758	276.852	134.758	190.947	0	0	Decrease
Angola	5074.68	2434.85	2532.99	801.05	2541.7	1633.8	0.671006	Decrease
Antigua and Barbuda	1147.52	784.336	370.064	277.878	777.456	506.458	0.645715	Decrease
Argentina	2049.44	777.635	470.108	284.674	1579.33	492.961	0.633923	Decrease
Armenia	2134.88	715.394	787.499	299.445	1347.38	415.95	0.581427	Decrease
Australia	701.356	326.045	281.089	181.362	420.267	144.683	0.443751	Decrease
Austria	628.514	325.645	273.563	167.162	354.951	158.482	0.486672	Decrease
Azerbaijan	2123.36	1722.83	441.51	300.509	1681.85	1422.32	0.825573	Decrease
Bahrain	1581.07	442.165	468.079	272.987	1112.99	169.178	0.382614	Decrease
Bangladesh	7073.81	2952.21	2813.94	781.141	4259.87	2171.07	0.735404	Decrease
Barbados	1601.11	1055.59	326.865	277.111	1274.24	778.483	0.737484	Decrease
Belarus	971.318	229.409	369.845	228.567	601.473	0.84174	0.00366916	Decrease
Belgium	579.799	303.488	273.91	172.098	305.888	131.39	0.432933	Decrease
Belize	2730.08	1245.84	814.994	382.265	1915.09	863.572	0.693166	Decrease
Benin	5400.03	3799.74	2940.26	922.681	2459.77	2877.06	0.757173	Decrease
Bermuda	836.927	340.893	300.25	212.021	536.677	128.871	0.378041	Decrease
Bhutan	5710.02	2180.09	2962.47	784.173	2747.55	1395.92	0.640302	Decrease
Bolivarian Republic of Venezuela	1975.47	1467.35	780.887	441.14	1194.58	1026.21	0.699363	Decrease
Bosnia and Herzegovina	1649.66	536.929	780.866	284.284	868.794	252.645	0.470538	Decrease
Botswana	3244.82	2656.73	850.209	350.579	2394.61	2306.15	0.868041	Decrease
Brazil	2919.02	951.443	781.156	326.565	2137.86	624.879	0.656769	Decrease
Brunei Darussalam	781.23	780.248	330.687	194.575	450.543	585.673	0.750624	Decrease
Bulgaria	784.504	450.072	359.702	262.332	424.803	187.74	0.417133	Decrease
Burkina Faso	3995.11	3023.36	3430.54	2239.78	564.575	783.585	0.259177	Decrease
Burundi	4030.42	2664.04	2977.36	2157.86	1053.07	506.178	0.190004	Decrease
Cambodia	3407.52	1718.5	2198.72	784.445	1208.8	934.05	0.543528	Decrease
Cameroon	3865.44	2694.89	1442.14	787.781	2423.3	1907.11	0.707676	Decrease
Canada	546.167	412.897	237.581	140.006	308.586	272.892	0.660919	Decrease
Central African Republic	4715.77	4163.38	2982.07	1300.83	1733.7	2862.55	0.687555	Decrease
Chad	4795.52	3838.05	3600.69	2730.75	1194.83	1107.29	0.288504	Decrease
Chile	949.439	491.502	474.704	258.319	474.735	233.183	0.47443	Decrease
China	1615.8	376.585	780.941	291.928	834.862	84.6572	0.224802	Decrease
Colombia	2023.86	732.319	784.851	330.786	1239.01	401.533	0.548303	Decrease
Commonwealth of the Bahamas	1605.01	791.288	300.501	227.875	1304.51	563.413	0.71202	Decrease
Comoros	5469.38	3471.61	2565.47	787.602	2903.92	2684.01	0.773131	Decrease
Congo	2785.86	2019.7	826.948	481.789	1958.92	1537.91	0.761455	Decrease
Cook Islands	1229.42	355.678	518.401	233.888	711.016	121.791	0.342418	Decrease
Costa Rica	1144.79	637.401	785.997	302.085	358.789	335.316	0.526068	Decrease
Croatia	824.544	297.166	317.744	228.15	506.8	69.0154	0.232246	Decrease
Cuba	874.126	298.83	740.174	298.83	133.952	0	0	Decrease
Cyprus	1144.54	219.696	345.644	194.406	798.892	25.2905	0.115116	Decrease
Czech Republic	898.342	249.262	300.187	195.253	598.154	54.0093	0.216676	Decrease
Democratic People's Republic of Korea	1388.81	587.678	781.182	503.661	607.631	84.0167	0.142964	Decrease
Democratic Republic of the Congo	2840.92	2223.89	2163.67	898.065	677.257	1325.82	0.596174	Decrease
Denmark	510.474	331.05	226.826	153.026	283.647	178.025	0.537757	Decrease
Djibouti	3005.56	1902.04	1154.67	781.338	1850.89	1120.7	0.58921	Decrease
Dominica	1448.95	2093.51	503.252	273.096	945.693	1820.42	0.869551	Increase
Dominican Republic	3747.03	2348.41	790.959	368.566	2956.07	1979.84	0.843057	Decrease
Ecuador	1810.35	864.257	781.968	328.714	1028.38	535.543	0.619657	Decrease
Egypt	2485.4	622.972	841.059	403.074	1644.34	219.898	0.352982	Decrease
El Salvador	2210.98	644.379	930.312	511.172	1280.67	133.207	0.206722	Decrease
Equatorial Guinea	3621.25	2144.35	2476.7	328.028	1144.55	1816.32	0.847027	Decrease
Eritrea	3310.06	2320.42	2937.27	868.813	372.788	1451.61	0.62558	Decrease
Estonia	845.559	182.3	302.467	181.122	543.092	1.17763	0.00645986	Decrease
Ethiopia	5956.48	3319.75	3433	1022.22	2523.47	2297.53	0.692078	Decrease
Federated States of Micronesia	2017.49	999.885	787.632	479.651	1229.86	520.234	0.520294	Decrease
Fiji	1328.82	1211.54	787.681	316.509	541.136	895.029	0.738754	Decrease
Finland	460.273	186.045	275.409	161.144	184.863	24.9009	0.133844	Decrease
France	448.407	317.285	284.719	193.139	163.688	124.146	0.391276	Decrease
Gabon	2923.94	2002.2	790.7	362.053	2133.24	1640.15	0.819173	Decrease
Georgia	2134.19	744.66	331.804	272.488	1802.39	472.172	0.634078	Decrease
Germany	634.043	394.702	202.758	142.975	431.286	251.727	0.637766	Decrease
Ghana	4448.08	2424.45	952.787	529.443	3495.3	1895.01	0.781623	Decrease
Greece	783.037	403.133	301.848	226.838	481.189	176.295	0.437312	Decrease
Greenland	2467.35	743.492	289.634	193.183	2177.72	550.309	0.740168	Decrease
Grenada	1771.51	1133.25	790.057	317.876	981.456	815.372	0.7195	Decrease
Guam	890.728	953.602	319.783	228.589	570.945	725.014	0.76029	Increase
Guatemala	4042.17	1135.66	1284.21	784.479	2757.95	351.179	0.30923	Decrease
Guinea	5331	3190.14	3230.59	1158.25	2100.41	2031.89	0.636927	Decrease
Guinea-Bissau	6390.84	3661.17	2974.74	1086.61	3416.1	2574.56	0.703207	Decrease
Guyana	4556.48	2101.63	782.218	344.117	3774.26	1757.51	0.836262	Decrease
Haiti	3076.58	2785.47	1348.18	781.179	1728.39	2004.29	0.719552	Decrease
Honduras	1917.04	947.865	1188.35	782.224	728.689	165.64	0.174751	Decrease
Hungary	1547.7	366.505	341.713	228.126	1205.98	138.38	0.377565	Decrease
Iceland	489.037	210.032	264.445	138.681	224.592	71.3507	0.339713	Decrease
India	5420.3	3222.66	1231.55	471.14	4188.75	2751.52	0.853804	Decrease
Indonesia	2551.28	1390.15	781.196	331.232	1770.09	1058.92	0.76173	Decrease
Iraq	4134.18	1610.45	853.265	329.147	3280.92	1281.31	0.795619	Decrease
Ireland	530.659	270.558	293.638	148.334	237.022	122.225	0.45175	Decrease
Islamic Republic of Iran	3983.81	435.419	780.967	299.26	3202.84	136.159	0.312708	Decrease
Israel	859.776	193.132	299.008	193.132	560.768	0	0	Decrease
Italy	784.211	247.506	300.438	226.849	483.772	20.6571	0.083461	Decrease
Jamaica	2629.1	1730.64	784.556	298.958	1844.55	1431.68	0.827256	Decrease
Japan	310.314	150.501	226.826	149.046	83.4873	1.45471	0.00966583	Decrease
Jordan	2334.88	931.761	780.94	286.424	1553.94	645.336	0.692599	Decrease
Kazakhstan	1284.48	613.848	468.508	291.412	815.976	322.436	0.52527	Decrease
Kenya	2254.98	1943.41	1242.92	802.284	1012.06	1141.13	0.587178	Decrease
Kingdom of Eswatini	2693.86	1862.58	878.331	471.615	1815.52	1390.97	0.746795	Decrease
Kiribati	3539.11	2227.3	864.893	781.21	2674.22	1446.09	0.649257	Decrease
Kuwait	902.722	527.237	327.984	180.973	574.738	346.264	0.656752	Decrease
Kyrgyzstan	1711.58	1042.54	787.588	436.486	923.995	606.059	0.581326	Decrease
Lao People's Democratic Republic	4870.26	2272.15	2565.91	801.387	2304.34	1470.77	0.6473	Decrease
Latvia	748.405	238.343	299.566	193.263	448.839	45.0798	0.189138	Decrease
Lebanon	2333.77	624.037	780.968	269.72	1552.8	354.317	0.567782	Decrease
Lesotho	4361.16	3642.3	1156.14	780.978	3205.02	2861.32	0.785581	Decrease
Liberia	7344.1	3342.92	2769.49	1071.8	4574.61	2271.12	0.679383	Decrease
Libya	2202.47	1169.34	781.04	279.431	1421.43	889.913	0.761036	Decrease
Lithuania	701.011	231.276	310.549	160.474	390.462	70.8018	0.306136	Decrease
Luxembourg	511.532	223.876	226.854	151.066	284.677	72.8102	0.325226	Decrease
Madagascar	3016.32	2426.49	2241.14	882.176	775.175	1544.31	0.63644	Decrease
Malawi	4319.76	2416.59	2975.75	901.69	1344.02	1514.9	0.626875	Decrease
Malaysia	1100.14	542.939	780.862	287.381	319.28	255.558	0.470693	Decrease
Maldives	3536.92	1004.52	1197.45	341.613	2339.46	662.907	0.659924	Decrease
Mali	8556.36	5821.53	3475.32	2475.58	5081.04	3345.95	0.574755	Decrease
Malta	975.474	484.895	328.853	227.553	646.621	257.342	0.530717	Decrease
Marshall Islands	1783.05	1301.09	781.797	489.832	1001.25	811.255	0.623521	Decrease
Mauritania	4972.07	2806.7	1196.73	789.683	3775.34	2017.01	0.718643	Decrease
Mauritius	1892.11	1251.36	780.971	294.706	1111.14	956.65	0.764491	Decrease
Mexico	2020.74	900.767	792.61	327.382	1228.13	573.385	0.636552	Decrease
Mongolia	2026.96	875	790.829	359.753	1236.13	515.247	0.588854	Decrease
Montenegro	1383.87	321.975	298.83	226.986	1085.04	94.9894	0.295021	Decrease
Morocco	3750.24	1175.54	1021.14	518.22	2729.1	657.323	0.559165	Decrease
Mozambique	5879.86	3204.24	3281.06	1213.85	2598.8	1990.39	0.621173	Decrease
Myanmar	3253.11	1894.96	1281.27	798.064	1971.83	1096.89	0.578848	Decrease
Namibia	3337.3	2081.94	790.827	358.346	2546.47	1723.6	0.827879	Decrease
Nepal	5840.77	2681.09	3006.06	787.569	2834.71	1893.52	0.706251	Decrease
Netherlands	534.238	335.895	228.785	148.53	305.453	187.365	0.557809	Decrease
New Zealand	557.821	380.446	272.326	179.837	285.496	200.609	0.5273	Decrease
Nicaragua	2568.35	987.265	1129.82	803.111	1438.53	184.154	0.18653	Decrease
Niger	5058.93	3197.67	3569.29	3197.67	1489.64	0	0	Decrease
Nigeria	5038.29	4349.73	1349.94	801.076	3688.35	3548.65	0.815833	Decrease
Northern Mariana Islands	726.699	586.54	299.078	260.737	427.621	325.803	0.555466	Decrease
Norway	552.357	207.73	227.53	150.604	324.827	57.1268	0.275005	Decrease
Oman	1868.08	609.281	812.374	256.294	1055.71	352.986	0.57935	Decrease
Pakistan	5639.76	5201.06	1310.83	780.984	4328.93	4420.07	0.849841	Decrease
Palestine	2629.34	836.651	880.325	361.79	1749.01	474.861	0.567573	Decrease
Panama	1416.32	793.25	787.468	300.027	628.851	493.223	0.621775	Decrease
Papua New Guinea	1954.81	1786.57	1328.76	844.67	626.05	941.902	0.527212	Decrease
Paraguay	1969.51	1006.63	782.332	358.491	1187.18	648.135	0.643869	Decrease
Peru	2602.4	767.465	780.914	326.458	1821.48	441.007	0.574628	Decrease
Philippines	2075.14	1425.91	780.869	340.98	1294.27	1084.93	0.760869	Decrease
Plurinational State of Bolivia	2731.34	1120.51	827.419	441.271	1903.92	679.239	0.606188	Decrease
Poland	1315.95	354.629	358.645	193.14	957.305	161.489	0.455374	Decrease
Portugal	882.869	278.25	455.529	277.422	427.34	0.82843	0.00297728	Decrease
Principality of Monaco	427.661	218.82	181.169	154.248	246.492	64.5714	0.295089	Decrease
Puerto Rico	1643.86	641.401	327.143	193.201	1316.72	448.2	0.698783	Decrease
Qatar	1250.07	390.662	340.668	181.206	909.404	209.456	0.536157	Decrease
Republic of Cabo Verde	2238.71	1080.14	2238.71	781.032	0	299.105	0.276914	Decrease
Republic of C么te d'Ivoire	5123.31	3761.11	143.079	151.768	4980.23	3609.34	0.959648	Decrease
Republic of Korea	727.429	213.836	304.057	137.783	423.372	76.0538	0.355664	Decrease
Republic of Moldova	1205.41	547.767	437.964	280.629	767.442	267.138	0.487685	Decrease
Republic of Nauru	1519.59	1379.71	781.081	364.254	738.508	1015.45	0.735991	Decrease
Republic of Niue	1337.04	2524.83	479.335	286.452	857.707	2238.38	0.886546	Increase
Republic of Palau	2033.67	1243.49	330.568	269.03	1703.1	974.46	0.783649	Decrease
Republic of San Marino	582.373	172.581	209.982	135.797	372.391	36.7847	0.213144	Decrease
Republic of the Gambia	5755.1	3244.52	2785.94	864.282	2969.16	2380.24	0.733618	Decrease
Romania	1070.1	478.837	358.357	258.896	711.743	219.941	0.459323	Decrease
Russian Federation	1132.46	357.974	306.669	224.649	825.791	133.325	0.372444	Decrease
Rwanda	4319.97	1887.46	2515.28	780.879	1804.69	1106.58	0.58628	Decrease
Saint Kitts and Nevis	2386.03	1370.43	469.539	267.352	1916.49	1103.08	0.804914	Decrease
Saint Lucia	2219.82	1900.42	784.478	305.65	1435.34	1594.77	0.839167	Decrease
Saint Vincent and the Grenadines	2220.29	1164.19	781.621	359.063	1438.67	805.127	0.691577	Decrease
Samoa	1500.73	801.396	781.542	469.671	719.184	331.726	0.413935	Decrease
Sao Tome and Principe	2515.88	1123.51	1311.29	782.512	1204.59	340.998	0.303511	Decrease
Saudi Arabia	2610.31	328.206	780.94	194.218	1829.37	133.987	0.408242	Decrease
Senegal	4517.87	2714.12	2722	859.394	1795.86	1854.72	0.683362	Decrease
Serbia	2206.75	464.097	358.813	228.551	1847.94	235.547	0.507537	Decrease
Seychelles	1181	982.547	482.275	273.17	698.727	709.377	0.721977	Decrease
Sierra Leone	8100.91	4842.14	2956.58	1021.68	5144.33	3820.46	0.789002	Decrease
Singapore	448.977	189.636	299.572	163.486	149.405	26.1494	0.137893	Decrease
Slovakia	1070.64	419.242	328.392	196.311	742.248	222.932	0.531749	Decrease
Slovenia	620.762	189.246	286.428	180.97	334.334	8.27593	0.0437311	Decrease
Socialist Republic of Viet Nam	2340.43	748.653	859.014	363.091	1481.41	385.562	0.515007	Decrease
Solomon Islands	1304.27	780.86	1304.27	780.86	0	0	0	Decrease
Somalia	4200.17	3568.35	4200.17	3568.35	0	0	0	Decrease
South Africa	3182.99	2497.11	780.868	300.748	2402.12	2196.36	0.879562	Decrease
South Sudan	4395.7	4720	2982.16	2365.73	1413.54	2354.27	0.498786	Increase
Spain	612.13	260.822	361.063	260.543	251.067	0.278773	0.00106882	Decrease
Sri Lanka	1866.38	699.764	780.89	301.002	1085.49	398.762	0.569852	Decrease
Sudan	5720.6	2393.25	2187.23	780.862	3533.37	1612.39	0.673723	Decrease
Suriname	3644.3	2068.17	782.534	358.625	2861.77	1709.54	0.826598	Decrease
Sweden	428.22	247.439	226.831	147.137	201.39	100.302	0.405359	Decrease
Switzerland	492.794	307.587	157.936	149.456	334.858	158.131	0.514101	Decrease
Syrian Arab Republic	2473.43	636.254	780.898	359.087	1692.53	277.167	0.435623	Decrease
Taiwan (Province of China)	309.281	329.837	309.281	137.441	0	192.396	0.583305	Increase
Tajikistan	1837.42	1554.79	780.874	781.119	1056.54	773.666	0.497603	Decrease
Thailand	1719.7	448.635	788.576	300.572	931.126	148.063	0.33003	Decrease
The former Yugoslav Republic of Macedonia	2302.5	537.69	386.287	276.205	1916.21	261.486	0.486313	Decrease
Timor-Leste	3818.13	1935.13	2552.41	782.553	1265.72	1152.58	0.595607	Decrease
Togo	4767.54	2872.82	2504.91	868.126	2262.63	2004.7	0.697814	Decrease
Tokelau	1325.05	2882.67	796.443	299.714	528.609	2582.96	0.896029	Increase
Tonga	1118.31	625.695	808.042	364.077	310.271	261.617	0.418123	Decrease
Trinidad and Tobago	2619.87	1396.77	365.682	257.293	2254.19	1139.48	0.815795	Decrease
Tunisia	3224.75	805.311	781.556	300.988	2443.19	504.323	0.626246	Decrease
Turkey	4115.69	812.838	789.01	294.423	3326.68	518.415	0.637783	Decrease
Turkmenistan	1533.84	1175.79	521.841	302.131	1012	873.659	0.74304	Decrease
Tuvalu	2911.67	1061.01	871.965	501.562	2039.7	559.447	0.527278	Decrease
Uganda	4010.79	2614.27	3172.37	833.62	838.416	1780.65	0.681127	Decrease
Ukraine	1006.19	422.492	353.607	272.377	652.582	150.115	0.355308	Decrease
United Arab Emirates	1482.42	443.349	350.36	179.237	1132.06	264.112	0.59572	Decrease
United Kingdom of Great Britain and Northern Ireland	622.507	398.147	275.934	161.367	346.572	236.781	0.594706	Decrease
United Republic of Tanzania	3384.95	2505.93	2545.44	781.845	839.51	1724.08	0.688002	Decrease
United States of America	831.484	541.976	272.57	157.732	558.913	384.244	0.708968	Decrease
United States Virgin Islands	1638.39	556.68	326.38	193.777	1312.01	362.903	0.651906	Decrease
Uruguay	1476.38	472.764	477.912	296.507	998.471	176.256	0.372821	Decrease
Uzbekistan	1255.05	1084.51	784.612	332.24	470.434	752.268	0.693649	Decrease
Vanuatu	1726.65	1231.72	1086.11	784.276	640.542	447.445	0.363268	Decrease
Yemen	5474.27	2785.21	2932.89	780.994	2541.38	2004.22	0.719593	Decrease
Zambia	2966.34	2161.73	1393.71	781.024	1572.63	1380.71	0.638705	Decrease
Zimbabwe	2439.33	2863.6	879.175	780.869	1560.16	2082.73	0.727312	Increase
ASDR,age-standardized disability-adjusted life year rate. efficiency difference=ASDR frontier-ASDR.
