# Supplementary material for: Epidemiology of neonatal disorders attributable to low birthweight-global burden of disease research, 1990–2021
Source: Front Pediatr. 2025 Jan 31;12:1461134. doi: 10.3389/fped.2024.1461134 (PMC11825829; doi:10.3389/fped.2024.1461134)
Supplement: Supplementary file 3 [file Table3.xlsx]

## Sheet: Sheet1
Supplementary Table S3
	1990			2021
	DALYs	SDI	Population	DALYs	SDI	Population
Afghanistan	825407	0.173832	9.94347e+06	1.14838e+06	0.3372	3.12222e+07
Albania	58053.8	0.557773	3.3052e+06	12482.2	0.70685	2.66786e+06
Algeria	1.19253e+06	0.460487	2.52881e+07	547718	0.659501	4.4198e+07
American Samoa	798.599	0.613634	48503.1	271.828	0.723728	49758.6
Andorra	145.466	0.761464	54362.1	79.7207	0.869444	85593.3
Angola	1.19986e+06	0.270737	1.02763e+07	1.39341e+06	0.453722	3.27065e+07
Antigua and Barbuda	678.664	0.612105	60227.5	450.602	0.749887	89395.7
Argentina	683780	0.587397	3.31111e+07	223913	0.723123	4.54872e+07
Armenia	77522.4	0.544415	3.42062e+06	13188.1	0.701833	2.99528e+06
Australia	92992	0.725983	1.6859e+07	58870.7	0.844253	2.57919e+07
Austria	31052	0.749854	7.76821e+06	18138.5	0.853837	8.98231e+06
Azerbaijan	187415	0.595986	7.32643e+06	115030	0.694851	1.05002e+07
Bahrain	9982.06	0.584579	506462	4868.4	0.753043	1.5296e+06
Bangladesh	1.39708e+07	0.228549	1.09121e+08	4.09287e+06	0.492421	1.64636e+08
Barbados	3287.27	0.653583	253415	1534.32	0.746749	299025
Belarus	68768.4	0.622447	1.04444e+07	11711.2	0.784485	9.32466e+06
Belgium	37280.9	0.737391	9.97887e+06	20836	0.853654	1.14693e+07
Belize	8110.27	0.423727	186922	4730.49	0.610229	429075
Benin	605099	0.218907	4.85064e+06	941457	0.373487	1.34992e+07
Bermuda	387.558	0.696451	59382.5	130.16	0.821365	63540.8
Bhutan	59705.9	0.21504	630055	13369.2	0.473062	756900
Bolivarian Republic of Venezuela	515073	0.516891	1.88073e+07	322690	0.596513	2.66288e+07
Bosnia and Herzegovina	55439.9	0.541133	4.49828e+06	8937.28	0.723078	3.30286e+06
Botswana	71210.9	0.418078	1.31923e+06	62243.3	0.642722	2.39326e+06
Brazil	4.52461e+06	0.500071	1.48509e+08	1.59727e+06	0.653044	2.20356e+08
Brunei Darussalam	2539.24	0.666082	259257	2627.13	0.810234	451136
Bulgaria	40949	0.633446	8.68006e+06	15122.3	0.768151	6.78693e+06
Burkina Faso	875133	0.129696	9.52811e+06	1.36283e+06	0.285118	2.27611e+07
Burundi	496878	0.205867	5.55336e+06	591285	0.289374	1.32203e+07
Cambodia	679548	0.289075	1.02728e+07	295068	0.473621	1.70441e+07
Cameroon	872485	0.303055	1.04369e+07	1.33036e+06	0.479691	3.17796e+07
Canada	114800	0.781978	2.72529e+07	93558	0.873171	3.74692e+07
Central African Republic	282555	0.216825	2.73064e+06	375718	0.309168	5.48413e+06
Chad	717632	0.114639	6.02646e+06	1.56387e+06	0.240436	1.77494e+07
Chile	138361	0.586495	1.32856e+07	58345.9	0.771515	1.87978e+07
China	1.79415e+07	0.458669	1.17646e+09	2.51222e+06	0.72163	1422745953
Colombia	884788	0.48072	3.24915e+07	258069	0.655443	4.90604e+07
Commonwealth of the Bahamas	4286.87	0.693509	256701	1837.5	0.805021	387966
Comoros	50939.7	0.270048	462568	28253	0.475979	744374
Congo	120442	0.420655	2.40178e+06	123392	0.583075	5.3916e+06
Cook Islands	259.299	0.564515	18923	46.5819	0.77911	17747.5
Costa Rica	44131.3	0.534125	3.0417e+06	18863.8	0.70034	4.7479e+06
Croatia	23701.1	0.668906	4.86139e+06	6427.63	0.798341	4.20864e+06
Cuba	78375.2	0.558019	1.08471e+07	19245.5	0.66873	1.12695e+07
Cyprus	7677.21	0.648231	778050	2070.33	0.835631	1.35778e+06
Czech Republic	59075.6	0.681848	1.02944e+07	17279.5	0.82845	1.06324e+07
Democratic People's Republic of Korea	352436	0.49778	2.05914e+07	90970.4	0.569855	2.63923e+07
Democratic Republic of the Congo	2.41871e+06	0.289843	3.81477e+07	3.01959e+06	0.38318	9.00178e+07
Denmark	17121.3	0.801155	5.14373e+06	11963.2	0.896424	5.85178e+06
Djibouti	22175.5	0.337782	414245	27471	0.487958	1.25869e+06
Dominica	1274.75	0.563603	72422.6	707.028	0.746967	67076.8
Dominican Republic	396982	0.442654	7.15087e+06	242632	0.619388	1.10129e+07
Ecuador	257523	0.518431	9.97818e+06	136444	0.661017	1.80654e+07
Egypt	2.16789e+06	0.417183	5.53333e+07	752172	0.606787	1.05627e+08
El Salvador	180971	0.373058	5.30568e+06	37273.8	0.563775	6.45023e+06
Equatorial Guinea	35111.3	0.268784	422803	38541	0.657857	1.51231e+06
Eritrea	230547	0.216028	3.40594e+06	214618	0.403864	6.59791e+06
Estonia	9423.2	0.674968	1.5685e+06	1689.12	0.844918	1.31083e+06
Ethiopia	6.84797e+06	0.148034	5.05687e+07	5.47349e+06	0.358823	1.08938e+08
Federated States of Micronesia	3005.53	0.462512	103481	924.682	0.587535	102578
Fiji	11962.9	0.534649	758377	10650.5	0.675052	924474
Finland	15666.8	0.756222	5.00999e+06	6169.48	0.859831	5.53593e+06
France	180551	0.730747	5.77712e+07	126006	0.838365	6.63899e+07
Gabon	49152	0.455421	983536	41295	0.634691	1.81608e+06
Georgia	89736.2	0.656136	5.52303e+06	16913.1	0.732474	3.60729e+06
Germany	326072	0.817078	7.99408e+07	212782	0.902957	8.53718e+07
Ghana	1.27213e+06	0.373112	1.49715e+07	1.11859e+06	0.56493	3.42459e+07
Greece	42150.9	0.674186	1.03893e+07	22209.1	0.791854	1.01749e+07
Greenland	1427.8	0.732258	55559.4	298.821	0.82621	56102.5
Grenada	2016.43	0.436734	87011.9	791.383	0.668993	102627
Guam	1567.84	0.67622	136808	1240.86	0.803982	159196
Guatemala	657395	0.311792	8.38429e+06	166096	0.539972	1.57674e+07
Guinea	732918	0.178295	5.99404e+06	753000	0.336401	1.34298e+07
Guinea-Bissau	138184	0.207615	1.00711e+06	124607	0.35311	2.06391e+06
Guyana	56083.5	0.46043	779664	15218.6	0.650812	764740
Haiti	359906	0.310335	6.38082e+06	453095	0.448278	1.2864e+07
Honduras	158929	0.332043	4.71011e+06	101596	0.513037	1.01102e+07
Hungary	98265.5	0.64942	1.03949e+07	20949	0.790755	9.59731e+06
Iceland	1123.09	0.764213	253894	593.666	0.876362	350386
India	6.44416e+07	0.332594	8.53065e+08	3.54269e+07	0.575402	1414494975
Indonesia	5.7223e+06	0.457135	1.84983e+08	3.01018e+06	0.656868	2.78914e+08
Iraq	1.34058e+06	0.412044	1.84174e+07	652022	0.662626	4.12243e+07
Ireland	14780.5	0.719892	3.60213e+06	9149.83	0.873754	4.94137e+06
Islamic Republic of Iran	2.9631e+06	0.4538	5.71001e+07	246950	0.697207	8.53559e+07
Israel	43460.3	0.709178	4.96106e+06	17616	0.809012	9.59394e+06
Italy	231519	0.706255	5.67986e+07	73800.4	0.805774	5.98115e+07
Jamaica	72149.2	0.534781	2.36553e+06	30041.4	0.683263	2.79989e+06
Japan	228449	0.790254	1.25828e+08	115612	0.871242	127697460
Jordan	145078	0.539147	3.73572e+06	101334	0.725307	1.23246e+07
Kazakhstan	228114	0.589436	1.63929e+07	120465	0.725144	1.89555e+07
Kenya	1.04944e+06	0.33385	2.31472e+07	1.10216e+06	0.523768	5.00624e+07
Kingdom of Eswatini	41378.8	0.399421	806391	25818.3	0.58546	1.15524e+06
Kiribati	4494.01	0.41039	74406.5	3122.3	0.527187	121161
Kuwait	14939.6	0.664518	1.71855e+06	15251.8	0.846651	4.65008e+06
Kyrgyzstan	107304	0.519408	4.4639e+06	78149.9	0.603979	6.86308e+06
Lao People's Democratic Republic	396558	0.264283	4.16949e+06	190833	0.489136	7.37755e+06
Latvia	13796.9	0.680194	2.6581e+06	2379.83	0.830664	1.87033e+06
Lebanon	94042.7	0.536719	2.99198e+06	25742.4	0.744746	5.54043e+06
Lesotho	111203	0.339155	1.53257e+06	73813.6	0.510393	1.87438e+06
Liberia	388636	0.235297	2.46062e+06	258735	0.352442	5.45948e+06
Libya	136239	0.527998	4.21502e+06	47731.6	0.725771	6.87057e+06
Lithuania	19861.8	0.668504	3.67434e+06	3777.61	0.856484	2.7283e+06
Luxembourg	1338.88	0.781052	381176	944.875	0.884429	644266
Madagascar	741869	0.279889	1.19006e+07	973240	0.400247	2.85574e+07
Malawi	1.02204e+06	0.20401	9.8057e+06	654991	0.384554	1.94478e+07
Malaysia	254784	0.545799	1.76669e+07	140208	0.742524	3.18122e+07
Maldives	14637	0.331602	222258	3278.68	0.650887	517208
Mali	1.78795e+06	0.126526	8.66283e+06	2.93112e+06	0.26858	2.41041e+07
Malta	2716.89	0.656505	370590	1223.6	0.801585	442219
Marshall Islands	1252.45	0.430839	45427.5	722.753	0.574091	56273.1
Mauritania	200401	0.335781	2.05462e+06	177228	0.498945	4.39623e+06
Mauritius	21111.3	0.544587	1.09595e+06	9041.11	0.71826	1.27196e+06
Mexico	2.44057e+06	0.504996	8.5391e+07	852362	0.664575	1.29276e+08
Mongolia	69380.5	0.46655	2.15782e+06	32013.2	0.617622	3.33629e+06
Montenegro	6796.98	0.674226	626192	1348.95	0.795801	618060
Morocco	1.39874e+06	0.358073	2.5357e+07	369832	0.562698	3.71766e+07
Mozambique	1.68918e+06	0.173065	1.336e+07	1.68125e+06	0.326463	3.10727e+07
Myanmar	1.72607e+06	0.31922	4.04385e+07	980457	0.533901	5.64197e+07
Namibia	80882.4	0.45004	1.40406e+06	57289.8	0.617565	2.43117e+06
Nepal	2.13476e+06	0.199561	1.94692e+07	830179	0.433175	3.11298e+07
Netherlands	54618.1	0.794612	1.49219e+07	34995.7	0.888464	1.72107e+07
New Zealand	16587.8	0.752322	3.41728e+06	12838.2	0.849442	5.16951e+06
Nicaragua	171221	0.346035	3.88753e+06	61887	0.523958	6.66898e+06
Niger	1.04178e+06	0.0808685	8.03223e+06	1.78119e+06	0.168073	2.50382e+07
Nigeria	9.6735e+06	0.305868	9.00418e+07	1.70168e+07	0.503391	2.31166e+08
Northern Mariana Islands	411.141	0.708594	45122.5	199.058	0.771535	48492.2
Norway	17184.2	0.795887	4.24613e+06	7914.79	0.916133	5.41807e+06
Oman	62782.5	0.429271	1.98441e+06	24819.1	0.773392	4.70376e+06
Pakistan	1.11774e+07	0.310468	1.11127e+08	1.54017e+07	0.504029	2.35554e+08
Palestine	107765	0.401792	2.04692e+06	48164.3	0.631012	5.13559e+06
Panama	39831.4	0.546048	2.38896e+06	28011.9	0.708865	4.292e+06
Papua New Guinea	134380	0.310669	4.10316e+06	285860	0.417797	1.04616e+07
Paraguay	119677	0.469528	4.04266e+06	63946.7	0.635718	7.16884e+06
Peru	791479	0.51042	2.16342e+07	253093	0.662054	3.62708e+07
Philippines	1.9829e+06	0.510012	6.30085e+07	1.57078e+06	0.651219	1.1325e+08
Plurinational State of Bolivia	293954	0.423918	6.38105e+06	131692	0.599011	1.17971e+07
Poland	356129	0.627228	3.81726e+07	76043.7	0.812043	3.82385e+07
Portugal	52639.2	0.599778	1.01371e+07	16250.5	0.744152	1.06078e+07
Principality of Monaco	67.4478	0.845495	30413	48.8667	0.908263	37863.5
Puerto Rico	52692.3	0.658758	3.61233e+06	9105.59	0.825526	3.29435e+06
Qatar	6718.62	0.651208	444838	9540.1	0.846861	2.97706e+06
Republic of Cabo Verde	13210.2	0.276723	353808	4614.77	0.533535	559262
Republic of Côte d'Ivoire	1.33953e+06	0.27932	1.21981e+07	1.68915e+06	0.425942	2.78619e+07
Republic of Korea	248190	0.692329	4.42453e+07	52956.5	0.886675	5.15705e+07
Republic of Moldova	46594.4	0.604252	4.44734e+06	8882.55	0.732215	3.59344e+06
Republic of Nauru	249.491	0.539146	10205.2	190.471	0.625178	11024.4
Republic of Niue	29.9701	0.587533	2307.43	28.6129	0.726222	1671.67
Republic of Palau	307.149	0.66291	15191.9	117.98	0.754047	18096.8
Republic of San Marino	78.3733	0.813245	23753.4	35.804	0.888005	32740.1
Republic of the Gambia	121052	0.238715	981601	117890	0.409714	2.39415e+06
Romania	166441	0.619299	2.33798e+07	49361.4	0.768454	1.89386e+07
Russian Federation	1.11384e+06	0.671601	1.50985e+08	281102	0.808536	1.44854e+08
Rwanda	650029	0.275097	7.18939e+06	332104	0.435589	1.327e+07
Saint Kitts and Nevis	1064.58	0.580686	41473.3	425.576	0.754987	58645.3
Saint Lucia	3722.8	0.496297	136569	1818.06	0.67251	177512
Saint Vincent and the Grenadines	2740.15	0.47593	109502	803.389	0.637196	114075
Samoa	3810.3	0.487491	168931	2316.2	0.593393	213640
Sao Tome and Principe	5441.53	0.309543	121281	2667.82	0.505414	216618
Saudi Arabia	631633	0.538955	1.58564e+07	91646.1	0.815143	3.77042e+07
Senegal	734554	0.238048	7.63238e+06	617720	0.408054	1.58596e+07
Serbia	149302	0.630511	9.62956e+06	19578.3	0.792416	8.91951e+06
Seychelles	930.582	0.575526	72869.2	788.544	0.730151	105431
Sierra Leone	769245	0.211569	4.15166e+06	693119	0.358666	8.86726e+06
Singapore	11609.5	0.686404	3.0472e+06	8062.15	0.856098	5.72729e+06
Slovakia	42794	0.653854	5.28326e+06	13616.9	0.810611	5.42946e+06
Slovenia	7461.66	0.727464	1.97353e+06	2528.49	0.842431	2.06965e+06
Socialist Republic of Viet Nam	2.14639e+06	0.40763	6.82268e+07	586042	0.627934	1.00268e+08
Solomon Islands	8129.94	0.301217	339062	7394.76	0.42936	683564
Somalia	767363	0.0488486	7.93872e+06	1.62259e+06	0.0776881	2.16065e+07
South Africa	1.59194e+06	0.541571	3.70131e+07	1.19276e+06	0.679627	5.68544e+07
South Sudan	531905	0.206656	5.87741e+06	855090	0.278371	9.67252e+06
Spain	132697	0.636673	3.87822e+07	61891.1	0.769284	4.55493e+07
Sri Lanka	325697	0.522623	1.71305e+07	118246	0.701535	2.22701e+07
Sudan	2.34742e+06	0.292179	2.00213e+07	1.31287e+06	0.54195	4.3419e+07
Suriname	15964.5	0.502054	386716	9069.43	0.633666	579247
Sweden	27756.3	0.785536	8.58775e+06	18861.5	0.88688	1.03735e+07
Switzerland	22386.2	0.862767	6.86641e+06	16981	0.933059	8.92281e+06
Syrian Arab Republic	530467	0.430493	1.27175e+07	67095.4	0.623004	1.40304e+07
Taiwan (Province of China)	53883.8	0.667634	2.03909e+07	37989.4	0.874747	2.36367e+07
Tajikistan	179049	0.466155	5.369e+06	208594	0.541511	1.01599e+07
Thailand	872665	0.506645	5.67646e+07	157055	0.682548	6.66832e+07
The former Yugoslav Republic of Macedonia	37997.4	0.609026	1.99231e+06	5816.14	0.75063	2.17644e+06
Timor-Leste	61627.7	0.262468	781143	37246.9	0.444668	1.39773e+06
Togo	361771	0.269692	3.64669e+06	332162	0.408534	8.37093e+06
Tokelau	23.2972	0.521942	1594.58	25.317	0.686426	1370.97
Tonga	1714.84	0.491807	98851.3	874.191	0.62635	106300
Trinidad and Tobago	30612.6	0.62397	1.2048e+06	11957	0.768763	1.39314e+06
Tunisia	337348	0.471139	8.34946e+06	68612.2	0.682432	1.18426e+07
Turkey	2.89733e+06	0.461607	5.74729e+07	449213	0.712693	8.3612e+07
Turkmenistan	90962.5	0.563127	3.69924e+06	62311.8	0.682161	5.15837e+06
Tuvalu	473.171	0.406248	9512.15	135.765	0.576621	12367.1
Uganda	1.74516e+06	0.187001	1.72909e+07	1.95486e+06	0.423261	43315053
Ukraine	333802	0.647461	5.27131e+07	69778.6	0.760774	4.30778e+07
United Arab Emirates	34039.3	0.644412	1.87088e+06	26885.3	0.849318	9.63115e+06
United Kingdom of Great Britain and Northern Ireland	250263	0.744334	5.72993e+07	156762	0.859	6.78484e+07
United Republic of Tanzania	1.92136e+06	0.259306	2.58374e+07	2.23706e+06	0.446568	5.84479e+07
United States of America	1.73084e+06	0.763648	2.54094e+08	1.13687e+06	0.862448	3.32643e+08
United States Virgin Islands	1822.06	0.655161	106061	264.078	0.821831	85901.9
Uruguay	40038.1	0.581922	3.13942e+06	9596.67	0.719283	3.40562e+06
Uzbekistan	420210	0.500242	2.09589e+07	413394	0.662622	3.42329e+07
Vanuatu	4885.61	0.3531	152227	5087.43	0.473101	312982
Yemen	1.66853e+06	0.215665	1.36345e+07	1.28035e+06	0.450376	3.36435e+07
Zambia	533406	0.304009	7.93646e+06	621083	0.505949	1.95153e+07
Zimbabwe	448054	0.398559	1.03428e+07	637283	0.473819	1.55954e+07
DALYs,disability-adjusted life years.SDI,Socio-demographic Index.
